# Supplementary material for: Effective Adsorption and Sensitive Detection of Cr(VI) by Chitosan/Cellulose Nanocrystals Grafted with Carbon Dots Composite Hydrogel
Source: Polymers (Basel). 2021 Nov 1;13(21):3788. doi: 10.3390/polym13213788 (PMC8588005; doi:10.3390/polym13213788)
Supplement: Supplementary file 1 [file polymers-13-03788-s001.zip]

Archive with 1 entries (1 files):
- polymers-1434992-supplementary.pdf
